# Supplementary material for: Review of the Nordic Gymnocheta Robineau-Desvoidy (Diptera, Tachinidae) with report of two species new to Europe
Source: Zookeys. 2021 Aug 2;1053:145–84. doi: 10.3897/zookeys.1053.52761 (PMC8354994; doi:10.3897/zookeys.1053.52761)
Supplement: XML Treatment for Gymnocheta lucida [file zookeys.1053.52761-treatment2.xml]

<!DOCTYPE tp:taxon-treatment
  PUBLIC "-//TaxonX//DTD Taxonomic Treatment Publishing DTD v0 20100105//EN" "tax-treatment-NSO.dtd">
<tp:taxon-treatment xmlns:tp="http://www.plazi.org/taxpub"><tp:treatment-meta><kwd-group><label>Taxon classification</label><kwd><named-content xmlns:xlink="http://www.w3.org/1999/xlink" content-type="kingdom">Animalia</named-content></kwd><kwd><named-content xmlns:xlink="http://www.w3.org/1999/xlink" content-type="order">Diptera</named-content></kwd><kwd><named-content xmlns:xlink="http://www.w3.org/1999/xlink" content-type="family">Tachinidae</named-content></kwd></kwd-group><mixed-citation publication-type="journal"><person-group><name><surname>Pohjoismäki</surname><given-names>Jaakko</given-names></name><name><surname>Bergström</surname><given-names>Christer</given-names></name></person-group><article-title>Review of the Nordic <italic><tp:taxon-name><tp:taxon-name-part taxon-name-part-type="genus" reg="Gymnocheta">Gymnocheta</tp:taxon-name-part></tp:taxon-name></italic> Robineau-Desvoidy (<tp:taxon-name><tp:taxon-name-part taxon-name-part-type="order">Diptera</tp:taxon-name-part></tp:taxon-name>, <tp:taxon-name><tp:taxon-name-part taxon-name-part-type="family">Tachinidae</tp:taxon-name-part></tp:taxon-name>) with report of two species new to Europe</article-title><source>Zookeys</source><day>02</day><month>8</month><year>2021</year><volume>1053</volume><fpage>145</fpage><lpage>184</lpage><pub-id pub-id-type="doi">10.3897/zookeys.1053.52761</pub-id></mixed-citation></tp:treatment-meta><tp:nomenclature><tp:taxon-name>
            <object-id xmlns:xlink="http://www.w3.org/1999/xlink" content-type="arpha" xlink:type="simple">6F759372-8A63-5C27-AB09-248252BE1220</object-id>
            <tp:taxon-name-part taxon-name-part-type="genus" reg="Gymnocheta">Gymnocheta</tp:taxon-name-part>
            <tp:taxon-name-part taxon-name-part-type="species" reg="lucida">lucida</tp:taxon-name-part>
          </tp:taxon-name><tp:taxon-authority>Zimin</tp:taxon-authority><tp:nomenclature-citation-list><tp:nomenclature-citation><tp:taxon-name>
                <tp:taxon-name-part taxon-name-part-type="genus" reg="Gymnocheta">Gymnocheta</tp:taxon-name-part>
                <tp:taxon-name-part taxon-name-part-type="species" reg="lucida">lucida</tp:taxon-name-part>
              </tp:taxon-name><comment>Zimin, 1958: 60. Lectotype ♂ [<named-content xmlns:xlink="http://www.w3.org/1999/xlink" content-type="dwc:institutional_code" xlink:type="simple">ZIN</named-content>], by designation of <xref ref-type="bibr" rid="B26">Richter (1981</xref>: 917) (see below).</comment></tp:nomenclature-citation></tp:nomenclature-citation-list></tp:nomenclature><tp:treatment-sec sec-type="material" id="SECID0E21AG"><title>Material.</title><p><bold>Russia: <italic>Lectotype</italic></bold> ♂, by designation of <xref ref-type="bibr" rid="B26">Richter (1981</xref>: 917). Label: Майхэ близ Шкотова, Уссур. кр., 5.VI.1927, Штакельберг (Mayhe near Shkotov, Ussur. kr., 5.VI.1927, Stackelberg) – [Russia, Primorsky Krai, Ussuri district] [<named-content xmlns:xlink="http://www.w3.org/1999/xlink" content-type="dwc:institutional_code" xlink:type="simple">ZIN</named-content>]. Examined from high quality photographs. <bold>Japan</bold>: (2♂♂, 1♀) 1♂: Honshu / 3. V. 1967 / H. Kurahashi // <italic>Gymnochaeta</italic> / <italic>lucida</italic> Mesn. (handwritten) / det. H. Shima, 1982 [<named-content xmlns:xlink="http://www.w3.org/1999/xlink" content-type="dwc:institutional_code" xlink:type="simple">BLKU</named-content>]; 1♀: Honshu / 3. V. 1967 / H. Kurahashi [<named-content xmlns:xlink="http://www.w3.org/1999/xlink" content-type="dwc:institutional_code" xlink:type="simple">BLKU</named-content>]; 1♂: [Aomori, Japan] / Inekari River, Koguriyama, / Hirosaki City / May 28, 2013 / D. Katô leg. // <italic>Gymnocheta</italic> / <italic>viridis</italic> Fall. ? (handwritten) / det. T. Tachi 2020 [<named-content xmlns:xlink="http://www.w3.org/1999/xlink" content-type="dwc:institutional_code" xlink:type="simple">BLKU</named-content>]. <bold>Finland</bold>: (5♂♂, 5♀♀) 1♂: Finland, Tavastia australis, Tammela, Torronsuo, 60.74, 23.58, 13.vi.2004, K. Mattila leg. (BOLD Sample-ID JP00605, GenBank accession number <ext-link xmlns:xlink="http://www.w3.org/1999/xlink" ext-link-type="gen" xlink:href="KX843924" xlink:type="simple">KX843924</ext-link>) [<abbrev xmlns:xlink="http://www.w3.org/1999/xlink" content-type="institution" xlink:title="Tampere Museum of Natural History, Tampere, Finland" id="ABBRID0EI4AG" xlink:type="simple">TMNH</abbrev>]; 1♂: Finland, Karelia borealis, Ilomantsi, Pirhunvaara, 62.973; 31.406, 24.vi.2008, J. Kahanpää leg. (BOLD Sample-ID jka08-00018, GenBank accession number <ext-link xmlns:xlink="http://www.w3.org/1999/xlink" ext-link-type="gen" xlink:href="KX844119" xlink:type="simple">KX844119</ext-link>); 1♂: Finland, Ostrobottnia borealis borealis, Rovaniemi, Kivalo, 66.325; 26.854, 13.–25.vi.2014, I. Gonzales leg. [<abbrev xmlns:xlink="http://www.w3.org/1999/xlink" xlink:title="Private collection of J. Pohjoismäki, Joensuu, Finland" id="ABBRID0ES4AG" xlink:type="simple">JPC</abbrev>]; 1♀: Finland, Lapponia Kemensis pars occidentalis, Kittilä, Vuotsonperän jänkä, 67.617; 25.45, 24.vii.2007, J. Salmela leg. (BOLD Sample-ID JP00603, GenBank accession number <ext-link xmlns:xlink="http://www.w3.org/1999/xlink" ext-link-type="gen" xlink:href="KX843771" xlink:type="simple">KX843771</ext-link>) [<abbrev xmlns:xlink="http://www.w3.org/1999/xlink" content-type="institution" xlink:title="Tampere Museum of Natural History, Tampere, Finland" id="ABBRID0E24AG" xlink:type="simple">TMNH</abbrev>]; 1♀: Finland, Tavastia australis, Juupajoki, Lakkasuo, 61.798; 24.317, 12.vii.2007, J. Pohjoismäki leg. (BOLD Sample-ID JP00604, GenBank accession number <ext-link xmlns:xlink="http://www.w3.org/1999/xlink" ext-link-type="gen" xlink:href="KX843828" xlink:type="simple">KX843828</ext-link>) [<abbrev xmlns:xlink="http://www.w3.org/1999/xlink" content-type="institution" xlink:title="Tampere Museum of Natural History, Tampere, Finland" id="ABBRID0EF5AG" xlink:type="simple">TMNH</abbrev>]; 1♂: Finland, Karelia borealis, Lieksa, Lahnasuo, 63.118; 30.6144, 20.v.–11.vi.2015, J. Pohjoismäki leg. (BOLD Sample-ID JP2019005) [<abbrev xmlns:xlink="http://www.w3.org/1999/xlink" xlink:title="Private collection of J. Pohjoismäki, Joensuu, Finland" id="ABBRID0EK5AG" xlink:type="simple">JPC</abbrev>]; 1♂: ibid. Dissected. [<abbrev xmlns:xlink="http://www.w3.org/1999/xlink" xlink:title="Private collection of J. Pohjoismäki, Joensuu, Finland" id="ABBRID0EO5AG" xlink:type="simple">JPC</abbrev>]; 2♀♀: Finland, Karelia borealis, Lieksa, Lahnasuo, 63.118; 30.6144, 12.vi.–3.vii.2015, J. Pohjoismäki leg. [<abbrev xmlns:xlink="http://www.w3.org/1999/xlink" xlink:title="Private collection of J. Pohjoismäki, Joensuu, Finland" id="ABBRID0ES5AG" xlink:type="simple">JPC</abbrev>]; 1♀: Finland, Karelia borealis, Polvijärvi, Tiaissuo, 62.950233; 29.424098, 7.–27.vii.2014, J. Pohjoismäki leg. [<abbrev xmlns:xlink="http://www.w3.org/1999/xlink" xlink:title="Private collection of J. Pohjoismäki, Joensuu, Finland" id="ABBRID0EW5AG" xlink:type="simple">JPC</abbrev>]. For the boundaries of the Finnish geographical provinces see <ext-link xmlns:xlink="http://www.w3.org/1999/xlink" xlink:type="simple" ext-link-type="uri" xlink:href="https://laji.fi/theme/emk">https://laji.fi/theme/emk</ext-link>). <bold>Sweden</bold>: (64♂♂, 33♀♀) 1♀: Lu. Lpm, Jokkmokk, Kallkällmyran, O1677655 N7384113, 18.vi.1978, leg. R.&amp;T-B. Engelmark [<abbrev xmlns:xlink="http://www.w3.org/1999/xlink" xlink:title="Private collection of Roger Engelmark, Gubböle, Sweden" id="ABBRID0EB6AG" xlink:type="simple">REC</abbrev>]; 1♀: Lu. Lpm, Jokkmokk, Kallkällmyran, O1677655 N7384113, 22.vi.1978, leg. R.&amp;T-B. Engelmark [<abbrev xmlns:xlink="http://www.w3.org/1999/xlink" xlink:title="Private collection of Roger Engelmark, Gubböle, Sweden" id="ABBRID0EF6AG" xlink:type="simple">REC</abbrev>]; 1♀: Lu. Lpm, Jokkmokk, Kallkällmyran, O1677655 N7384113, 27.vi.1978, leg. R.&amp;T-B. Engelmark [<abbrev xmlns:xlink="http://www.w3.org/1999/xlink" xlink:title="Private collection of Roger Engelmark, Gubböle, Sweden" id="ABBRID0EJ6AG" xlink:type="simple">REC</abbrev>]; 1♀: Lu. Lpm, Jokkmokk, Kallkällmyran, O1677655 N7384113, 02.vii.1978, leg. R.&amp;T-B. Engelmark [<abbrev xmlns:xlink="http://www.w3.org/1999/xlink" xlink:title="Private collection of Roger Engelmark, Gubböle, Sweden" id="ABBRID0EN6AG" xlink:type="simple">REC</abbrev>]; 1♂: Lu. Lpm, Jokkmokk, Kallkällmyran, O1677655 N7384113, 06.vii.1978, leg. R.&amp;T-B. Engelmark [<abbrev xmlns:xlink="http://www.w3.org/1999/xlink" xlink:title="Private collection of Roger Engelmark, Gubböle, Sweden" id="ABBRID0ER6AG" xlink:type="simple">REC</abbrev>]–1♀: Lu. Lpm, Jokkmokk, Kallkällmyran, O1677655 N7384113, 02.vii.1979, leg. R.&amp;T-B. Engelmark [<abbrev xmlns:xlink="http://www.w3.org/1999/xlink" xlink:title="Private collection of Roger Engelmark, Gubböle, Sweden" id="ABBRID0EV6AG" xlink:type="simple">REC</abbrev>]; 1♂: Lu. Lpm, Jokkmokk, Kallkällmyran, O1677655 N7384113, 01.vi.1981, leg. R.&amp;T-B. Engelmark [<abbrev xmlns:xlink="http://www.w3.org/1999/xlink" xlink:title="Private collection of Roger Engelmark, Gubböle, Sweden" id="ABBRID0EZ6AG" xlink:type="simple">REC</abbrev>]; 1♀: Lu. Lpm, Jokkmokk, Keutatjape, O1667053 N7383578, 18.vi.1981, leg. R.&amp;T-B. Engelmark [<abbrev xmlns:xlink="http://www.w3.org/1999/xlink" xlink:title="Private collection of Roger Engelmark, Gubböle, Sweden" id="ABBRID0E46AG" xlink:type="simple">REC</abbrev>]; 1♂: Lu. Lpm, Jokkmokk, Kallkällmyran, O1677655 N7384113, 29.vi.1981, leg. R.&amp;T-B. Engelmark [<abbrev xmlns:xlink="http://www.w3.org/1999/xlink" xlink:title="Private collection of Roger Engelmark, Gubböle, Sweden" id="ABBRID0EBABG" xlink:type="simple">REC</abbrev>]; 1♂: Lu. Lpm, Jokkmokk, Kallkällmyran, O1677655 N7384113, 30.vi.1981, leg. R.&amp;T-B. Engelmark [<abbrev xmlns:xlink="http://www.w3.org/1999/xlink" xlink:title="Private collection of Roger Engelmark, Gubböle, Sweden" id="ABBRID0EFABG" xlink:type="simple">REC</abbrev>] Dissected.; 1♂: Lu. Lpm, Jokkmokk, Sasnekape, O1677032 N7380533, 13.vii.1981, leg. R.&amp;T-B. Engelmark [<abbrev xmlns:xlink="http://www.w3.org/1999/xlink" xlink:title="Private collection of Roger Engelmark, Gubböle, Sweden" id="ABBRID0EJABG" xlink:type="simple">REC</abbrev>]; 1♀: Lu. Lpm, Jokkmokk, Vaimat, ”Stormyren”, O1664900 N7384200, 16.vii.2008, leg. C. Bergström [<abbrev xmlns:xlink="http://www.w3.org/1999/xlink" xlink:title="Private collection of C. Bergström, Uppsala, Sweden" id="ABBRID0ENABG" xlink:type="simple">CBC</abbrev>]; 1♀: Hls, Nordanstig, Ilsbo, Sörängsberget, O1564037 N6863588, 17.vii.1987, leg. C. Bergström [<abbrev xmlns:xlink="http://www.w3.org/1999/xlink" xlink:title="Private collection of C. Bergström, Uppsala, Sweden" id="ABBRID0ERABG" xlink:type="simple">CBC</abbrev>]; 1♀: SE, Vrm, Kristinehamn, Flymossen, O1404043 N6580966, 14.vii.1985, leg. C. Bergström [<abbrev xmlns:xlink="http://www.w3.org/1999/xlink" xlink:title="Private collection of C. Bergström, Uppsala, Sweden" id="ABBRID0EVABG" xlink:type="simple">CBC</abbrev>]; 4♂♂: SE, UP, Huddunge sn. Evighetsmossen, O1572552 N6657235, 30.v.1999, leg. C. Bergström [<abbrev xmlns:xlink="http://www.w3.org/1999/xlink" xlink:title="Private collection of C. Bergström, Uppsala, Sweden" id="ABBRID0EZABG" xlink:type="simple">CBC</abbrev>], 1♂ dissected; 2♂♂: SE, UP, Huddunge sn. Evighetsmossen, O1572552 N6657235, 03.vi.1999, leg. C. Bergström [<abbrev xmlns:xlink="http://www.w3.org/1999/xlink" xlink:title="Private collection of C. Bergström, Uppsala, Sweden" id="ABBRID0E4ABG" xlink:type="simple">CBC</abbrev>]; 2♀♀: SE, UP, Huddunge sn. Evighetsmossen, O1572550 N6657230, 16.vi.2003, leg. C. Bergström [<abbrev xmlns:xlink="http://www.w3.org/1999/xlink" xlink:title="Private collection of C. Bergström, Uppsala, Sweden" id="ABBRID0EBBBG" xlink:type="simple">CBC</abbrev>] Dissected; 1♂: 30 / 220 // SE, UP, Huddunge sn. Evighetsmossen, O1572552 N6657235, 29.v.2020, leg. C. Bergström [<abbrev xmlns:xlink="http://www.w3.org/1999/xlink" xlink:title="Private collection of C. Bergström, Uppsala, Sweden" id="ABBRID0EFBBG" xlink:type="simple">CBC</abbrev>]; 2♂♂: 61–62 / 2020 // SE, UP, Huddunge sn. Evighetsmossen, O1572552 N6657235, 04.vi.2020, leg. C. Bergström [<named-content xmlns:xlink="http://www.w3.org/1999/xlink" content-type="dwc:institutional_code" xlink:type="simple">NHRS</named-content>]; 2♂♂: 70–71 / 2020// SE, UP, Huddunge sn. Evighetsmossen, O1572552 N6657235, 05.vi.2020, leg. C. Bergström [<abbrev xmlns:xlink="http://www.w3.org/1999/xlink" xlink:title="Private collection of C. Bergström, Uppsala, Sweden" id="ABBRID0EOBBG" xlink:type="simple">CBC</abbrev>]; 3♂♂, 2♀♀: 72–76 / 2020 // SE, UP, Huddunge sn. Öjemossarna, O1571242 N6657364, 09.vi.2020, leg. C. Bergström [<abbrev xmlns:xlink="http://www.w3.org/1999/xlink" xlink:title="Private collection of C. Bergström, Uppsala, Sweden" id="ABBRID0ESBBG" xlink:type="simple">CBC</abbrev>]; 1♂: 82 / 2020 // SE, UP, Huddunge sn. Öjemossarna, O1571242 N6657364, 10.vi.2020, leg. C. Bergström [<named-content xmlns:xlink="http://www.w3.org/1999/xlink" content-type="dwc:institutional_code" xlink:type="simple">BLKU</named-content>]; 1♂: 83–92 / 2020 // SE, UP, Huddunge sn. Öjemossarna, O1571242 N6657364, 10.vi.2020, leg. C. Bergström [<abbrev xmlns:xlink="http://www.w3.org/1999/xlink" xlink:title="Private collection of C. Bergström, Uppsala, Sweden" id="ABBRID0E2BBG" xlink:type="simple">CBC</abbrev>]; 6♂♂: 111–116 / 2020 // SE, UP, Huddunge sn. Evighetsmossen, O1572270 N6657616, 15.vi.2020, leg. C. Bergström [<abbrev xmlns:xlink="http://www.w3.org/1999/xlink" xlink:title="Private collection of C. Bergström, Uppsala, Sweden" id="ABBRID0E6BBG" xlink:type="simple">CBC</abbrev>]; 15♂♂: 117–131 / 2020 // SE, UP, Järlåsa sn. Ramsmossen, O1574877 N6649254, 18.vi.2020, leg. C. Bergström [<abbrev xmlns:xlink="http://www.w3.org/1999/xlink" xlink:title="Private collection of C. Bergström, Uppsala, Sweden" id="ABBRID0EDCBG" xlink:type="simple">CBC</abbrev>]; 2♀♀: 138–139 / 2020 // SE, UP, Huddunge sn. Evighetsmossen, O1572270 N6657616, 21.vi.2020, leg. C. Bergström [<abbrev xmlns:xlink="http://www.w3.org/1999/xlink" xlink:title="Private collection of C. Bergström, Uppsala, Sweden" id="ABBRID0EHCBG" xlink:type="simple">CBC</abbrev>]; 1♀: 141–142 / 2020 // SE, UP, Huddunge sn. Evighetsmossen, O1572270 N6657616, 21.vi.2020, leg. C. Bergström [<named-content xmlns:xlink="http://www.w3.org/1999/xlink" content-type="dwc:institutional_code" xlink:type="simple">BLKU</named-content>]; 2♀♀: 141–142 / 2020 // SE, UP, Huddunge sn. Evighetsmossen, O1572270 N6657616, 21.vi.2020, leg. C. Bergström [<named-content xmlns:xlink="http://www.w3.org/1999/xlink" content-type="dwc:institutional_code" xlink:type="simple">NHRS</named-content>]; 1♂♀: in copula, 9♂♂: 144–145, 154–162 / 2020 // SE, UP, Huddunge sn. Evighetsmossen, O1572552 N6657235, 21.vi.2020, leg. C. Bergström [<abbrev xmlns:xlink="http://www.w3.org/1999/xlink" xlink:title="Private collection of C. Bergström, Uppsala, Sweden" id="ABBRID0EVCBG" xlink:type="simple">CBC</abbrev>]; 1♂♀: in copula, 2♂♂,10♀♀: 183, 165-175,184-185 / 2020 // SE, UP, Huddunge sn. Evighetsmossen, O1572552 N6657235, 23.vi.2020, leg. C. Bergström [<abbrev xmlns:xlink="http://www.w3.org/1999/xlink" xlink:title="Private collection of C. Bergström, Uppsala, Sweden" id="ABBRID0EZCBG" xlink:type="simple">CBC</abbrev>]; 1♂, 2♀♀: 194–195, 200 / 2020 // SE, UP, Huddunge sn. Evighetsmossen, O1572552 N6657235, 29.vi.2020, leg. C. Bergström [<abbrev xmlns:xlink="http://www.w3.org/1999/xlink" xlink:title="Private collection of C. Bergström, Uppsala, Sweden" id="ABBRID0E4CBG" xlink:type="simple">CBC</abbrev>]</p></tp:treatment-sec><tp:treatment-sec sec-type="diagnosis" id="SECID0EBDBG"><title>Diagnosis.</title><p><italic><tp:taxon-name><tp:taxon-name-part taxon-name-part-type="genus" reg="Gymnocheta">Gymnocheta</tp:taxon-name-part><tp:taxon-name-part taxon-name-part-type="species" reg="lucida">lucida</tp:taxon-name-part></tp:taxon-name></italic> Zimin is a dark metallic olive to bronze-green tachinid, often with a matt appearance due to a dense microtomentum, which also gives the genal dilation a greyish white appearance.</p></tp:treatment-sec><tp:treatment-sec sec-type="redescription" id="SECID0ESDBG"><title>Redescription.</title><p>Body length: 7.2–9.5 mm (n = 29).</p><p><bold>Male</bold> (Figs <xref ref-type="fig" rid="F2">2A</xref>, <xref ref-type="fig" rid="F4">4A</xref>, Ei, 5A:i, B:i, C:i).</p><p><bold><italic>Colouration</italic></bold>: Head covered with dense greyish white microtomentum. The metallic ground colour of the genal dilation shines through weakly, compared to <italic><tp:taxon-name><tp:taxon-name-part taxon-name-part-type="genus" reg="Gymnocheta">G.</tp:taxon-name-part><tp:taxon-name-part taxon-name-part-type="species" reg="magna">magna</tp:taxon-name-part></tp:taxon-name></italic> and <italic><tp:taxon-name><tp:taxon-name-part taxon-name-part-type="genus" reg="Gymnocheta">G.</tp:taxon-name-part><tp:taxon-name-part taxon-name-part-type="species" reg="viridis">viridis</tp:taxon-name-part></tp:taxon-name></italic>. However, this difference is sometimes hard to recognise, as the interpretation depends on the direction of the incidence of light, and the specimens should be viewed from different angles. Facial plate black normally without a metallic green spot. Occiput, postgena, genal dilation dark metallic bronze-green in ground colour, frontal plate sometimes narrowly metallic bronze-green along the frontal setae, ocellar triangle mostly black. Palpus deeply black (charcoal) or dark brown in older bleached specimens. Prementum black, labella brown. Thorax and abdomen metallic dark olive green in ground colour, shine depending on the direction of the incidence of light; covered with greyish white microtomentum. The intensity of the microtomentum varies, some specimens having more matt appearance than others and in general the microtomentum in males is more dominant than in females. The intensity of the green colouration is variable, some specimens are more lucid green while others, especially from cooler locations, are very dark, almost blackish green. Scutum, when viewed from the side and slightly from behind, with four longitudinal stripes of microtomentum, changing from grey to purple depending on the direction of the incident light. In aged specimens, caught late in the season, the microtomentum can be worn out and give the specimens a polished appearance for the most dorsal part of scutum and postpronotum. Proepisternum black and densely covered with microtomentum. Fore coxa in anterodorsal region and sometimes also femora with remnants of metallic shine, covered with light grey microtomentum. Wing membrane around crossvein r-m narrowly (sometimes somewhat indistinctly) infuscate. Tegula and basicosta black.</p><p><bold><italic>Head</italic> (Fig. <xref ref-type="fig" rid="F2">2A</xref>)</bold>: Frons at its narrowest point, 0.43–0.51 (n = 19) × as wide as an eye in dorsal view. Frontal vitta tapering toward middle (sometimes narrowest at this point) and then parallel-sided towards the ocellar tubercle. Head in profile somewhat protruding at level of antennal insertion, width of parafacial at this level ca. 0.55–0.65 × (n = 17) the horizontal eye diameter. Fronto-orbital plate with a row of 10–12 medioclinate moderately strong frontal setae and some additional setulae, uppermost setula tiny sometimes slightly reclinate, four or five setae descending on upper part of parafacial, reaching the middle of the pedicel with the row curving laterally, and here sometimes attended by some setulae; fronto-orbital plate outside the frontal row of setae with sparsely, spread, short and tiny setulae. Height of face slightly shorter than the length of frons (n = 17). Gena in profile at narrowest point, 0.29–0.38 (n = 14) × as high as vertical eye diameter. Vibrissa normally well-developed but in some specimens there is no distinct vibrissa but two or three equally strong supravibrissal setae. Facial plate slightly convex but hardly visible in profile, but lower facial margin protruding especially in the middle but in profile hardly below the subvibrissal setae. Facial ridge on less than lower 1/5 with 2–4 strong and 0–2 additional thinner supravibrissal setae (length of them at least equals narrowest width of parafacial) and 2–4 thin and short setulae. Ridge below vibrissa with 3–5 strong subvibrissal setae continuous with the genal setae, longest ca. 0.5 × the length of vibrissa. Inner vertical setae strong and crossed, longer than the ocellar setae, outer vertical setae less developed, subequal with the adjacent postocular setae. Postocular setae long and thin, apically pronouncedly bending forward over the eyes. Occiput with a pair of postocellar setae mostly subequal with the outer vertical setae, but sometimes missing. Palpus slightly clavate at tip, subequal to the length of the antenna and densely covered with short black setulae 2 strong preapical setulae and four or five irregular ventral setulae. Antenna: First flagellomere in profile 1.10–1.32 ×) (n = 15) wider than parafacial at narrowest point, and 1.39–1.56 (n = 15) × as long as pedicel. Arista widened in at least its basal 1/2 (sometimes almost in basal 2/3) and gradually tapering to apex.</p><p><bold><italic>Thorax</italic></bold>: Prosternum bare. Scutum with 3(2)+3 acrostichal, 3(2)+4 dorsocentral and 1+3 intra-alar setae. Ground vestiture on scutum (consisting of thin setulae) dense and erect, longest setulae subequal to the shortest setae. Scutellum normally with four (rarely five) pairs of strong marginal setae, the subapical pair sometimes inserted close to apex, a tiny pre-basal seta present at least on one side; normally four suberect preapical discal setae, forming a row in front of the marginal setae, the strongest pair in the middle sometimes subequal to the lateral setae, mixed with numerous tiny setulae the longest at least 1/5 as long as the strong preapical setae.</p><p><bold><italic>Legs</italic></bold>: Claws and pulvilli on fore legs ca. 1.1–1.2 (n = 5) × as long as tarsal segment 5, the latter 2.0–2.1 (n = 5) × as long as tarsal segment 4. Fore tibia with a row of 4–6 anterodorsal setae and two or three thin setulae, 4–7 setae/setulae in an irregularly posterior or posterodorsal position (often two or three of them representing setae but sometimes only five tiny setulae present): preapical anterodorsal seta well developed, subequal with the preapical dorsal and preapical posterior setae. Mid tibia with a row of 4–6 anterodorsal setae the strongest in the middle, 2–4 posterodorsal setae (at least two are strong), two posterior setae, one ventral seta often accompanied by a tiny setula. Hind tibia with equally long preapical anterodorsal and posterodorsal setae, apical posteroventral seta ca. 1/2 length of the anterioventral seta; a continuous irregular row of 8–11 anterodorsal setae / setulae of which 4–6 represent strong setae, three or four posterodorsal setae and two or three anteroventral setae.</p><p><bold><italic>Wing</italic></bold>: Usually two costal spines (rarely one or three), the strongest lower spine ca. 3 × as long as the surrounding costal setulae, normally only somewhat shorter than crossvein r-m. Fourth and fifth costal section 1.8–2.1 (n = 6) × as long as sixth costal sector. Vein R<sub>4+5</sub> with 3–7 ventral and 2–9 dorsal setulae (in one deviating specimen with nine setulae almost reaching r-m). Cell r<sub>4+5</sub> often somewhat narrowly open at wing edge, 0.50–0.75 × the length of crossvein r-m.</p><p><bold><italic>Abdomen</italic> (Fig. <xref ref-type="fig" rid="F4">4A</xref>)</bold>: Domed, ground-vestiture erect or at least semierect on tergites 3 and 4, also ventrally. Tergite 2 with two (rarely one) lateral setae on each side. Tergite 3 with two or three pairs of unequally often irregularly set strong median discal setae, with a pair of median marginal setae and 2(3) lateral setae on each side. Tergite 4 with two or three pairs of unequally and likewise irregularly set strong median discal setae, in dorsal view with a full row of 10–12 marginal setae. Tergites 3 and 4 frequently with one median discal seta missing or set more laterally. Tergite 5 with two or three irregular rows of unequally strong discal setae and a row of medium strong marginal setae.</p><p><bold><italic>Terminalia</italic></bold> (4 dissections) (Figs <xref ref-type="fig" rid="F4">4A</xref>, Ei, 5A:i, B:i, C:i): Sternite 5 (Fig. <xref ref-type="fig" rid="F4">4A</xref>, Ei) in ventral view with finger-like lobes; length of cleft (measured from the anteriormost indentation) 2.5 × its width. Lobes with widespread setulae, rounded at apex. Dorsomedial process narrow and somewhat indistinct. Basal plate bare (without setulae) ca. 0.4 × as long as sternite 5 and 2.2–2.3 × as wide as long. Syncercus in profile (Fig. <xref ref-type="fig" rid="F5">5A</xref>:i) smoothly curved before apex, in caudal view (Fig. <xref ref-type="fig" rid="F5">5B</xref>:i) rounded at apex; 2 × as long as its maximal width (measured from base of membranous median suture to apex); vaguely curved inwards at middle and close to apex; numerous dorsolateral setulae at middle gives a characteristic dense and fur-like appearance. Surstylus (Fig. <xref ref-type="fig" rid="F5">5A</xref>:i) bacilliform with some tiny setulae most prominent along posterior margin in the proximal region, otherwise with numerous spread sensory pores, straight in caudal view, in profile gradually tapering at base, smoothly curved, evenly thick apart from an indicated widening at apex, bent towards syncercus. Pregonite lance-like in caudal view; lobe-like in profile (Fig. <xref ref-type="fig" rid="F5">5C</xref>:i) with a narrow hook-like projection apically, shortly tapering at apex, with short sensorial hairs along its posterior margin, anterior margin to some extent incurved. Aedeagus: distiphallus in profile compact and widest close to apex (Fig. <xref ref-type="fig" rid="F5">5C</xref>:i).</p><p><bold>Female</bold> (Figs <xref ref-type="fig" rid="F3">3A</xref>, <xref ref-type="fig" rid="F6">6A</xref>:i, B:i): Differs from male as follows:</p><p><bold><italic>Colouration</italic></bold>: Fronto-orbital plate almost entirely metallic bronze-green when viewed from behind and slightly from above; the metallic ground colour at least partly interrupted on the upper part of parafacial, sometimes in patches reaching the level of the lowermost frontal setae. However, most of the metallic ground colour on upper part of parafacial and anterior 1/3 of fronto-orbital plate is covered by greyish white microtomentum, dense especially along eye margin and frontal setae, but when viewed from side and slightly from above with golden reflections. Thorax and abdomen dark metallic green to bronze-green, microtomentum normally thinner than in males, most intense on the pleura and episternum.</p><p><bold><italic>Head</italic> (Fig. <xref ref-type="fig" rid="F3">3A</xref>)</bold>: Frons wider, at its narrowest point 0.78–0.93 (n = 10) × as wide as an eye in dorsal view. Frontal vitta tapering toward middle (sometimes narrowest at this point) and then gradually widening towards the ocellar tubercle, its width at ocellar tubercle exceeding the width of fronto-orbital plate at this point. Fronto-orbital plate normally with fewer, 7–11 moderately strong medioclinate frontal setae. Outer vertical setae strong 0.65–0.75 × the length of inner vertical setae; subequal with the ocellar setae and the posterior proclinate orbital setae, distinctly stronger than the lateroclinate orbital setae and at least twice the length of the adjacent postocular setae. Postocellar setae short, tiny and subequal with the upper postocular setae. First flagellomere 1.29–1.46 (n = 10) × as long as pedicel, normally ca. as wide as parafacial at narrowest point.</p><p><bold><italic>Legs</italic></bold>: Claws and pulvilli on fore legs shorter, ca. 0.7–0.8 (n = 5) × as long as tarsal segment 5, the latter 1.5–1.6 (n = 5) × as long as tarsal segment 4.</p><p><bold><italic>Abdomen</italic></bold>: Ground vestiture dorsolateral on tergites 3 and 4 distinctly prone contrasting to the erected setulae between the median discal setae. Tergites 3 and 4 with two or three pairs of median discal setae. Sternite 5 somewhat elongated, 1.1–1.2 × as long as its maximal width (Fig. <xref ref-type="fig" rid="F6">6A</xref>:i), with 5–8 strong setae in posterior 1/2, three or four of them along the posterior margin, in posterior 2/3 accompanied by numerous (50–60) irregularly spread setulae of varying size.</p><p><bold><italic>Terminalia</italic></bold> (2 dissections) (Fig. <xref ref-type="fig" rid="F6">6A</xref>:i, B:i): Tergite 6 divided into narrow and somewhat elongated hemitergites, widely separated, each closely accompanied by 0–3 tiny setulae in the posterior membranous area (and sometimes indicated by a pair of setulae in a more apical position). Sternite 6 shorter 0.6–0.7 × as long as but slightly wider (1.2 ×) than sternite 5, 1.5–1.6 × as wide as long with 8 setae (n = 3) along the posterior margin and with numerous tiny setulae in posterior 1/5. Tergite 7 with 0–3 setulae in the adjacent membranous area. Sternite 8 with 6–8 sensory pores (sensilla trichodea). Hypoproct (Fig. <xref ref-type="fig" rid="F6">6B</xref>:i) in ventral view almost triangular, apex only slightly rounded (studied in ventral and somewhat caudal position pointed at apex): with a quite poorly developed medioventral depression, densely covered with setulae that laterally are longer; in profile slightly bent towards the cerci, apex of hypoproct hardly reaching tip of cerci, lingulae well developed. Epiproct in caudal view indicated by the presence of three or four setulae inserted above the cerci. Cerci short with numerous setulae of varying length, the strongest setulae in profile subequal to the length of sternite 7.</p></tp:treatment-sec><tp:treatment-sec sec-type="DNA" id="SECID0ERJBG"><title>DNA.</title><p>The <abbrev xmlns:xlink="http://www.w3.org/1999/xlink" xlink:title="mitochondrial cytochrome oxidase subunit 1" id="ABBRID0EXJBG" xlink:type="simple">Co1</abbrev> DNA barcode sequence of <italic><tp:taxon-name><tp:taxon-name-part taxon-name-part-type="genus" reg="Gymnocheta">G.</tp:taxon-name-part><tp:taxon-name-part taxon-name-part-type="species" reg="lucida">lucida</tp:taxon-name-part></tp:taxon-name></italic> differs markedly from the other European species of <italic><tp:taxon-name><tp:taxon-name-part taxon-name-part-type="genus" reg="Gymnocheta">Gymnocheta</tp:taxon-name-part></tp:taxon-name></italic> (Fig. <xref ref-type="fig" rid="F7">7</xref>). It has been assigned a species-specific Barcode Index Number (<abbrev xmlns:xlink="http://www.w3.org/1999/xlink" xlink:title="barcode index number" id="ABBRID0ERKBG" xlink:type="simple">BIN</abbrev>): <ext-link xmlns:xlink="http://www.w3.org/1999/xlink" xlink:type="simple" ext-link-type="uri" xlink:href="http://www.boldsystems.org/index.php/Public_RecordView?processid=ACF3891">BOLD:ACF3891</ext-link>.</p><fig id="F7" position="float" orientation="portrait"><object-id xmlns:xlink="http://www.w3.org/1999/xlink" content-type="doi" xlink:type="simple">10.3897/zookeys.1053.52761.figure7</object-id><object-id xmlns:xlink="http://www.w3.org/1999/xlink" content-type="arpha" xlink:type="simple">853BD58A-3431-5736-932A-2166CCCC816C</object-id><label>Figure 7.</label><caption><p>Maximum likelihood tree of the <italic><abbrev xmlns:xlink="http://www.w3.org/1999/xlink" xlink:title="mitochondrial cytochrome oxidase subunit 1" id="ABBRID0EDLBG" xlink:type="simple">Co1</abbrev></italic> sequences of the Nordic <italic><tp:taxon-name><tp:taxon-name-part taxon-name-part-type="genus" reg="Gymnocheta">Gymnocheta</tp:taxon-name-part></tp:taxon-name></italic> spp. and related <tp:taxon-name><tp:taxon-name-part taxon-name-part-type="tribe">Ernestiini</tp:taxon-name-part></tp:taxon-name>. Numbers at nodes indicate posterior probabilities and scale bar the relative sequence divergence. BOLD progress ID given before the species name and sample ID as well as GenBank access number given after it. The DNA barcodes do not differ between the Nordic <italic><tp:taxon-name><tp:taxon-name-part taxon-name-part-type="genus" reg="Gymnocheta">G.</tp:taxon-name-part><tp:taxon-name-part taxon-name-part-type="species" reg="zhelochovtsevi">zhelochovtsevi</tp:taxon-name-part></tp:taxon-name></italic> and <italic><tp:taxon-name><tp:taxon-name-part taxon-name-part-type="genus" reg="Gymnocheta">G.</tp:taxon-name-part><tp:taxon-name-part taxon-name-part-type="species" reg="viridis">viridis</tp:taxon-name-part></tp:taxon-name></italic> (<ext-link xmlns:xlink="http://www.w3.org/1999/xlink" xlink:type="simple" ext-link-type="uri" xlink:href="http://www.boldsystems.org/index.php/Public_RecordView?processid=ACA6555">BOLD:ACA6555</ext-link>) but differ significantly from <italic><tp:taxon-name><tp:taxon-name-part taxon-name-part-type="genus" reg="Gymnocheta">G.</tp:taxon-name-part><tp:taxon-name-part taxon-name-part-type="species" reg="lucida">lucida</tp:taxon-name-part></tp:taxon-name></italic> (<ext-link xmlns:xlink="http://www.w3.org/1999/xlink" xlink:type="simple" ext-link-type="uri" xlink:href="http://www.boldsystems.org/index.php/Public_RecordView?processid=ACF3891">BOLD:ACF3891</ext-link>) and <italic><tp:taxon-name><tp:taxon-name-part taxon-name-part-type="genus" reg="Gymnocheta">G.</tp:taxon-name-part><tp:taxon-name-part taxon-name-part-type="species" reg="magna">magna</tp:taxon-name-part></tp:taxon-name></italic> (<ext-link xmlns:xlink="http://www.w3.org/1999/xlink" xlink:type="simple" ext-link-type="uri" xlink:href="http://www.boldsystems.org/index.php/Public_RecordView?processid=ACA9848">BOLD:ACA9848</ext-link>).</p></caption><graphic xmlns:xlink="http://www.w3.org/1999/xlink" xlink:href="zookeys-1053-145-g007.jpg" position="float" orientation="portrait" xlink:type="simple" id="oo_572614.jpg"><uri content-type="original_file" xlink:type="simple">https://binary.pensoft.net/fig/572614</uri></graphic></fig></tp:treatment-sec><tp:treatment-sec sec-type="distribution" id="SECID0ETNBG"><title>Distribution.</title><p><italic><tp:taxon-name><tp:taxon-name-part taxon-name-part-type="genus" reg="Gymnocheta">Gymnocheta</tp:taxon-name-part><tp:taxon-name-part taxon-name-part-type="species" reg="lucida">lucida</tp:taxon-name-part></tp:taxon-name></italic> was previously known only from the Russian Far East and Japan (<xref ref-type="bibr" rid="B27">Richter 2004</xref>) and we report it here for the first time as also common and widespread in Finland and northern Sweden. In the Barcode of Life Database (BOLD), there is one match for the species-specific <abbrev xmlns:xlink="http://www.w3.org/1999/xlink" xlink:title="barcode index number" id="ABBRID0EIOBG" xlink:type="simple">BIN</abbrev> from Norway. This species likely occurs also elsewhere in Europe but has been confused with the common <italic><tp:taxon-name><tp:taxon-name-part taxon-name-part-type="genus" reg="Gymnocheta">G.</tp:taxon-name-part><tp:taxon-name-part taxon-name-part-type="species" reg="viridis">viridis</tp:taxon-name-part></tp:taxon-name></italic>, and may have a continuous range throughout the Central Palaearctic.</p></tp:treatment-sec><tp:treatment-sec sec-type="biology" id="SECID0EXOBG"><title>Biology.</title><p>Almost all Finnish records of <italic><tp:taxon-name><tp:taxon-name-part taxon-name-part-type="genus" reg="Gymnocheta">G.</tp:taxon-name-part><tp:taxon-name-part taxon-name-part-type="species" reg="lucida">lucida</tp:taxon-name-part></tp:taxon-name></italic> are from ombrotrophic raised bogs. The only exception is the record from Rovaniemi, Lapland (Finland), collected from a pine forest habitat. However, it is typical that insect species that are specific to bogs or moorlands in the south extend their habitat preferences to open forests or heathlands in the north. <italic><tp:taxon-name><tp:taxon-name-part taxon-name-part-type="genus" reg="Gymnocheta">Gymnocheta</tp:taxon-name-part><tp:taxon-name-part taxon-name-part-type="species" reg="viridis">viridis</tp:taxon-name-part></tp:taxon-name></italic> is also sometimes recorded from bogs, so the habitat is not a reliable indicator for the species. Similarly, the habitats in Uppland are best described as ombrotrophic bogs separated by different types of coniferous woodlands. The bogs partly covered with dwarfed pine trees, and a scrub layer dominated by <italic><tp:taxon-name><tp:taxon-name-part taxon-name-part-type="genus" reg="Vaccinium">Vaccinium</tp:taxon-name-part><tp:taxon-name-part taxon-name-part-type="species" reg="uliginosum">uliginosum</tp:taxon-name-part></tp:taxon-name></italic>, <italic><tp:taxon-name><tp:taxon-name-part taxon-name-part-type="genus" reg="Rhododendron">Rhododendron</tp:taxon-name-part><tp:taxon-name-part taxon-name-part-type="species" reg="tomentosum">tomentosum</tp:taxon-name-part></tp:taxon-name></italic>, <italic><tp:taxon-name><tp:taxon-name-part taxon-name-part-type="genus" reg="Myrica">Myrica</tp:taxon-name-part><tp:taxon-name-part taxon-name-part-type="species" reg="gale">gale</tp:taxon-name-part></tp:taxon-name></italic>, <italic><tp:taxon-name><tp:taxon-name-part taxon-name-part-type="genus" reg="Calluna">Calluna</tp:taxon-name-part><tp:taxon-name-part taxon-name-part-type="species" reg="vulgaris">vulgaris</tp:taxon-name-part></tp:taxon-name></italic>, and <italic><tp:taxon-name><tp:taxon-name-part taxon-name-part-type="genus" reg="Betula">Betula</tp:taxon-name-part><tp:taxon-name-part taxon-name-part-type="species" reg="nana">nana</tp:taxon-name-part></tp:taxon-name></italic>. The coniferous area surrounding the bogs consists discontinuously of rocky outcrops densely covered by different lichens, i.e., <italic><tp:taxon-name><tp:taxon-name-part taxon-name-part-type="genus" reg="Cladonia">Cladonia</tp:taxon-name-part></tp:taxon-name></italic> sp. and <italic><tp:taxon-name><tp:taxon-name-part taxon-name-part-type="genus" reg="Cetraria">Cetraria</tp:taxon-name-part><tp:taxon-name-part taxon-name-part-type="species" reg="islandica">islandica</tp:taxon-name-part></tp:taxon-name></italic>, and old pine trees, and sinks also with old pine trees and single spruces; the scrub layer here is dominated by <italic><tp:taxon-name><tp:taxon-name-part taxon-name-part-type="genus" reg="Vaccinium">Vaccinium</tp:taxon-name-part><tp:taxon-name-part taxon-name-part-type="species" reg="myrtillus">myrtillus</tp:taxon-name-part></tp:taxon-name></italic> but also with elements of <italic><tp:taxon-name><tp:taxon-name-part taxon-name-part-type="genus" reg="Vaccinium">Vaccinium</tp:taxon-name-part><tp:taxon-name-part taxon-name-part-type="species" reg="vitis-idaea">vitis-idaea</tp:taxon-name-part></tp:taxon-name></italic>, <italic><tp:taxon-name><tp:taxon-name-part taxon-name-part-type="genus" reg="Rhododendron">Rhododendron</tp:taxon-name-part><tp:taxon-name-part taxon-name-part-type="species" reg="tomentosum">tomentosum</tp:taxon-name-part></tp:taxon-name></italic>, and <italic><tp:taxon-name><tp:taxon-name-part taxon-name-part-type="genus" reg="Vaccinium">Vaccinium</tp:taxon-name-part><tp:taxon-name-part taxon-name-part-type="species" reg="uliginosum">uliginosum</tp:taxon-name-part></tp:taxon-name></italic>. The three collection sites of Kallkällmyran, Keutatjape, and Sasnnekape are located just south of the Arctic Circle in Jokkmokk, Lule Lappmark (Sweden). They have been described as rich to medium rich fens in the coniferous zone near Jokkmokk (<xref ref-type="bibr" rid="B5">Engelmark and Engelmark 1989</xref>). These minerotrophic fens are fed with ferriferous groundwater and the complex vegetation is characterised by <italic><tp:taxon-name><tp:taxon-name-part taxon-name-part-type="genus" reg="Saxifraga">Saxifraga</tp:taxon-name-part><tp:taxon-name-part taxon-name-part-type="species" reg="hirculus">hirculus</tp:taxon-name-part></tp:taxon-name></italic>.</p><p>Males appear in late May and individuals are first and foremost observed in small sunlit clearings in the sinks between the rocky outcrops, sitting on leaves and twigs of blueberries apparently watching for approaching females. Some of these clearings likely represent hot spots for aggregation. These are frequently attended by males that fly out sporadically from time to time in response to another passing male, but in one of these hot spots mating was observed on two occasions. One male was collected when visiting the flowers of <italic><tp:taxon-name><tp:taxon-name-part taxon-name-part-type="genus" reg="Rhododendron">Rhododendron</tp:taxon-name-part><tp:taxon-name-part taxon-name-part-type="species" reg="tomentosum">tomentosum</tp:taxon-name-part></tp:taxon-name></italic>. Females appear around second week of June and they are, apart from the ones observed <italic>in copula</italic>, found on the edge of the bogs close to the rocky outcrops. They have been observed between late June to mid-July in characteristic slow, searching flight, low in the vegetation often just a couple of inches above the moss layer, examining tufts of sedges and shrubs, such as <italic><tp:taxon-name><tp:taxon-name-part taxon-name-part-type="genus" reg="Vaccinium">Vaccinium</tp:taxon-name-part><tp:taxon-name-part taxon-name-part-type="species" reg="uliginosum">uliginosum</tp:taxon-name-part></tp:taxon-name></italic> and <italic><tp:taxon-name><tp:taxon-name-part taxon-name-part-type="genus" reg="Betula">Betula</tp:taxon-name-part><tp:taxon-name-part taxon-name-part-type="species" reg="nana">nana</tp:taxon-name-part></tp:taxon-name></italic>. The hosts are currently unknown but concealed larvae of <tp:taxon-name><tp:taxon-name-part taxon-name-part-type="family">Noctuidae</tp:taxon-name-part></tp:taxon-name> or <tp:taxon-name><tp:taxon-name-part taxon-name-part-type="family">Erebiidae</tp:taxon-name-part></tp:taxon-name> (<tp:taxon-name><tp:taxon-name-part taxon-name-part-type="order">Lepidoptera</tp:taxon-name-part></tp:taxon-name>), living in the habitats described above, are most likely.</p></tp:treatment-sec><tp:treatment-sec><!--Section generated to contain objects referenced in tp:taxon-treatment.--><fig id="F2" position="float" orientation="portrait"><object-id xmlns:xlink="http://www.w3.org/1999/xlink" content-type="doi" xlink:type="simple">10.3897/zookeys.1053.52761.figure2</object-id><object-id xmlns:xlink="http://www.w3.org/1999/xlink" content-type="arpha" xlink:type="simple">BB7CDEC2-44CE-5547-86CA-7141C800BE54</object-id><label>Figure 2.</label><caption><p><italic><tp:taxon-name><tp:taxon-name-part taxon-name-part-type="genus" reg="Gymnocheta">Gymnocheta</tp:taxon-name-part></tp:taxon-name></italic> spp. male heads in lateral (upper panels) and dorsal (lower panels) view <bold>A</bold><italic><tp:taxon-name><tp:taxon-name-part taxon-name-part-type="genus" reg="Gymnocheta">Gymnocheta</tp:taxon-name-part><tp:taxon-name-part taxon-name-part-type="species" reg="lucida">lucida</tp:taxon-name-part></tp:taxon-name></italic> Zimin <bold>B</bold><italic><tp:taxon-name><tp:taxon-name-part taxon-name-part-type="genus" reg="Gymnocheta">G.</tp:taxon-name-part><tp:taxon-name-part taxon-name-part-type="species" reg="magna">magna</tp:taxon-name-part></tp:taxon-name></italic> Zimin <bold>C</bold><italic><tp:taxon-name><tp:taxon-name-part taxon-name-part-type="genus" reg="Gymnocheta">G.</tp:taxon-name-part><tp:taxon-name-part taxon-name-part-type="species" reg="viridis">viridis</tp:taxon-name-part></tp:taxon-name></italic> (Fallén) <bold>D</bold><italic><tp:taxon-name><tp:taxon-name-part taxon-name-part-type="genus" reg="Gymnocheta">G.</tp:taxon-name-part><tp:taxon-name-part taxon-name-part-type="species" reg="zhelochovtsevi">zhelochovtsevi</tp:taxon-name-part></tp:taxon-name></italic> Zimin. Note the wide frons and strong outer vertical bristles. Scale bars: 1 mm. All photographs by Göran Liljeberg.</p></caption><graphic xmlns:xlink="http://www.w3.org/1999/xlink" xlink:href="zookeys-1053-145-g002.jpg" position="float" orientation="portrait" xlink:type="simple" id="oo_572609.jpg"><uri content-type="original_file" xlink:type="simple">https://binary.pensoft.net/fig/572609</uri></graphic></fig><fig id="F4" position="float" orientation="portrait"><object-id xmlns:xlink="http://www.w3.org/1999/xlink" content-type="doi" xlink:type="simple">10.3897/zookeys.1053.52761.figure4</object-id><object-id xmlns:xlink="http://www.w3.org/1999/xlink" content-type="arpha" xlink:type="simple">918E6999-B6FE-54FC-895D-5138EB7FF91C</object-id><label>Figure 4.</label><caption><p>Fifth sternites of <italic><tp:taxon-name><tp:taxon-name-part taxon-name-part-type="genus" reg="Gymnocheta">Gymnocheta</tp:taxon-name-part></tp:taxon-name></italic> spp. males <bold>A</bold><italic><tp:taxon-name><tp:taxon-name-part taxon-name-part-type="genus" reg="Gymnocheta">Gymnocheta</tp:taxon-name-part><tp:taxon-name-part taxon-name-part-type="species" reg="lucida">lucida</tp:taxon-name-part></tp:taxon-name></italic> male abdomen. Note the narrow profile of the posterior edge of the fifth sternite (arrow) <bold>B</bold> the edge of the fifth sternite in <italic><tp:taxon-name><tp:taxon-name-part taxon-name-part-type="genus" reg="Gymnocheta">G.</tp:taxon-name-part><tp:taxon-name-part taxon-name-part-type="species" reg="viridis">viridis</tp:taxon-name-part></tp:taxon-name></italic> is bulky and protruding beyond the tip of the abdomen, clearly recognisable from the side <bold>C</bold> the posterolateral lobe of <italic><tp:taxon-name><tp:taxon-name-part taxon-name-part-type="genus" reg="Gymnocheta">G.</tp:taxon-name-part><tp:taxon-name-part taxon-name-part-type="species" reg="zhelochovtsevi">zhelochovtsevi</tp:taxon-name-part></tp:taxon-name></italic> is somewhat subrectangular as in <italic><tp:taxon-name><tp:taxon-name-part taxon-name-part-type="genus" reg="Gymnocheta">G.</tp:taxon-name-part><tp:taxon-name-part taxon-name-part-type="species" reg="magna">magna</tp:taxon-name-part></tp:taxon-name></italic>, but more rounded in profile. Note the apical hook of the syncercus <bold>D</bold> in contrast to <italic><tp:taxon-name><tp:taxon-name-part taxon-name-part-type="genus" reg="Gymnocheta">G.</tp:taxon-name-part><tp:taxon-name-part taxon-name-part-type="species" reg="zhelochovtsevi">zhelochovtsevi</tp:taxon-name-part></tp:taxon-name></italic>, posterior edge of fifth sternite in <italic><tp:taxon-name><tp:taxon-name-part taxon-name-part-type="genus" reg="Gymnocheta">G.</tp:taxon-name-part><tp:taxon-name-part taxon-name-part-type="species" reg="porphyrophora">porphyrophora</tp:taxon-name-part></tp:taxon-name></italic> with well-developed median lobes (arrow) <bold>E</bold> dissected fifth sternites of Nordic <italic><tp:taxon-name><tp:taxon-name-part taxon-name-part-type="genus" reg="Gymnocheta">Gymnocheta</tp:taxon-name-part></tp:taxon-name></italic> spp. in comparison: i) <italic><tp:taxon-name><tp:taxon-name-part taxon-name-part-type="genus" reg="Gymnocheta">G.</tp:taxon-name-part><tp:taxon-name-part taxon-name-part-type="species" reg="lucida">lucida</tp:taxon-name-part></tp:taxon-name></italic>, ii) <italic><tp:taxon-name><tp:taxon-name-part taxon-name-part-type="genus" reg="Gymnocheta">G.</tp:taxon-name-part><tp:taxon-name-part taxon-name-part-type="species" reg="magna">magna</tp:taxon-name-part></tp:taxon-name></italic>, iii) <italic><tp:taxon-name><tp:taxon-name-part taxon-name-part-type="genus" reg="Gymnocheta">G.</tp:taxon-name-part><tp:taxon-name-part taxon-name-part-type="species" reg="viridis">viridis</tp:taxon-name-part></tp:taxon-name></italic> and iv) <italic><tp:taxon-name><tp:taxon-name-part taxon-name-part-type="genus" reg="Gymnocheta">G.</tp:taxon-name-part><tp:taxon-name-part taxon-name-part-type="species" reg="zhelochovtsevi">zhelochovtsevi</tp:taxon-name-part></tp:taxon-name></italic>. A distinct dorsomedial process present in <italic><tp:taxon-name><tp:taxon-name-part taxon-name-part-type="genus" reg="Gymnocheta">G.</tp:taxon-name-part><tp:taxon-name-part taxon-name-part-type="species" reg="magna">magna</tp:taxon-name-part></tp:taxon-name></italic> and <italic><tp:taxon-name><tp:taxon-name-part taxon-name-part-type="genus" reg="Gymnocheta">G.</tp:taxon-name-part><tp:taxon-name-part taxon-name-part-type="species" reg="viridis">viridis</tp:taxon-name-part></tp:taxon-name></italic> Abbreviations: <bold>bpl</bold>–basal plate; <bold>dmp</bold>–dorsomedial process; <bold>mcl</bold>–median cleft; <bold>pll</bold>–posterolateral lobe; <bold>tms</bold>–transversal median stripe; <bold>wll</bold>–wart-like lobe (or median lobe). Photograph <bold>D</bold> by V. Neimorovets, rest by J. Pohjoismäki.</p></caption><graphic xmlns:xlink="http://www.w3.org/1999/xlink" xlink:href="zookeys-1053-145-g004.jpg" position="float" orientation="portrait" xlink:type="simple" id="oo_572611.jpg"><uri content-type="original_file" xlink:type="simple">https://binary.pensoft.net/fig/572611</uri></graphic></fig><fig id="F5" position="float" orientation="portrait"><object-id xmlns:xlink="http://www.w3.org/1999/xlink" content-type="doi" xlink:type="simple">10.3897/zookeys.1053.52761.figure5</object-id><object-id xmlns:xlink="http://www.w3.org/1999/xlink" content-type="arpha" xlink:type="simple">A253F352-3E48-569A-B6E0-028F40391D25</object-id><label>Figure 5.</label><caption><p>Comparison of <italic><tp:taxon-name><tp:taxon-name-part taxon-name-part-type="genus" reg="Gymnocheta">Gymnocheta</tp:taxon-name-part></tp:taxon-name></italic> spp. male terminalia <bold>A</bold> lateral view of the terminalia: <bold>i</bold><italic><tp:taxon-name><tp:taxon-name-part taxon-name-part-type="genus" reg="Gymnocheta">G.</tp:taxon-name-part><tp:taxon-name-part taxon-name-part-type="species" reg="lucida">lucida</tp:taxon-name-part></tp:taxon-name></italic><bold>ii</bold><italic><tp:taxon-name><tp:taxon-name-part taxon-name-part-type="genus" reg="Gymnocheta">G.</tp:taxon-name-part><tp:taxon-name-part taxon-name-part-type="species" reg="magna">magna</tp:taxon-name-part></tp:taxon-name></italic><bold>iii</bold><italic><tp:taxon-name><tp:taxon-name-part taxon-name-part-type="genus" reg="Gymnocheta">G.</tp:taxon-name-part><tp:taxon-name-part taxon-name-part-type="species" reg="viridis">viridis</tp:taxon-name-part></tp:taxon-name></italic> and <bold>iv</bold><italic><tp:taxon-name><tp:taxon-name-part taxon-name-part-type="genus" reg="Gymnocheta">G.</tp:taxon-name-part><tp:taxon-name-part taxon-name-part-type="species" reg="zhelochovtsevi">zhelochovtsevi</tp:taxon-name-part></tp:taxon-name></italic> – note the apical hook of the syncercus <bold>B</bold> dorsal view of the terminalia: <bold>i</bold><italic><tp:taxon-name><tp:taxon-name-part taxon-name-part-type="genus" reg="Gymnocheta">G.</tp:taxon-name-part><tp:taxon-name-part taxon-name-part-type="species" reg="lucida">lucida</tp:taxon-name-part></tp:taxon-name></italic><bold>ii</bold><italic><tp:taxon-name><tp:taxon-name-part taxon-name-part-type="genus" reg="Gymnocheta">G.</tp:taxon-name-part><tp:taxon-name-part taxon-name-part-type="species" reg="magna">magna</tp:taxon-name-part></tp:taxon-name></italic><bold>iii</bold><italic><tp:taxon-name><tp:taxon-name-part taxon-name-part-type="genus" reg="Gymnocheta">G.</tp:taxon-name-part><tp:taxon-name-part taxon-name-part-type="species" reg="viridis">viridis</tp:taxon-name-part></tp:taxon-name></italic> and <bold>iv</bold><italic><tp:taxon-name><tp:taxon-name-part taxon-name-part-type="genus" reg="Gymnocheta">G.</tp:taxon-name-part><tp:taxon-name-part taxon-name-part-type="species" reg="zhelochovtsevi">zhelochovtsevi</tp:taxon-name-part></tp:taxon-name></italic>, same specimen as in Fig. <xref ref-type="fig" rid="F4">4C</xref><bold>C</bold> aedeagus and gonites of <bold>i</bold><italic><tp:taxon-name><tp:taxon-name-part taxon-name-part-type="genus" reg="Gymnocheta">G.</tp:taxon-name-part><tp:taxon-name-part taxon-name-part-type="species" reg="lucida">lucida</tp:taxon-name-part></tp:taxon-name></italic><bold>ii</bold><italic><tp:taxon-name><tp:taxon-name-part taxon-name-part-type="genus" reg="Gymnocheta">G.</tp:taxon-name-part><tp:taxon-name-part taxon-name-part-type="species" reg="magna">magna</tp:taxon-name-part></tp:taxon-name></italic><bold>iii</bold><italic><tp:taxon-name><tp:taxon-name-part taxon-name-part-type="genus" reg="Gymnocheta">G.</tp:taxon-name-part><tp:taxon-name-part taxon-name-part-type="species" reg="viridis">viridis</tp:taxon-name-part></tp:taxon-name></italic> and <bold>iv</bold><italic><tp:taxon-name><tp:taxon-name-part taxon-name-part-type="genus" reg="Gymnocheta">G.</tp:taxon-name-part><tp:taxon-name-part taxon-name-part-type="species" reg="zhelochovtsevi">zhelochovtsevi</tp:taxon-name-part></tp:taxon-name></italic>. Abbreviations: <bold>bph</bold>–basiphallus; <bold>dph</bold>–distiphallus; <bold>prg</bold>–pregonite; <bold>pog</bold>–postgonite. All photographs by J. Pohjoismäki.</p></caption><graphic xmlns:xlink="http://www.w3.org/1999/xlink" xlink:href="zookeys-1053-145-g005.jpg" position="float" orientation="portrait" xlink:type="simple" id="oo_572612.jpg"><uri content-type="original_file" xlink:type="simple">https://binary.pensoft.net/fig/572612</uri></graphic></fig><fig id="F3" position="float" orientation="portrait"><object-id xmlns:xlink="http://www.w3.org/1999/xlink" content-type="doi" xlink:type="simple">10.3897/zookeys.1053.52761.figure3</object-id><object-id xmlns:xlink="http://www.w3.org/1999/xlink" content-type="arpha" xlink:type="simple">55E58DE8-5988-57D1-B045-2277B519A790</object-id><label>Figure 3.</label><caption><p><italic><tp:taxon-name><tp:taxon-name-part taxon-name-part-type="genus" reg="Gymnocheta">Gymnocheta</tp:taxon-name-part></tp:taxon-name></italic> spp. female heads in lateral (upper panels) and dorsal (lower panels) view <bold>A</bold><italic><tp:taxon-name><tp:taxon-name-part taxon-name-part-type="genus" reg="Gymnocheta">Gymnocheta</tp:taxon-name-part><tp:taxon-name-part taxon-name-part-type="species" reg="lucida">lucida</tp:taxon-name-part></tp:taxon-name></italic> Zimin <bold>B</bold><italic><tp:taxon-name><tp:taxon-name-part taxon-name-part-type="genus" reg="Gymnocheta">G.</tp:taxon-name-part><tp:taxon-name-part taxon-name-part-type="species" reg="magna">magna</tp:taxon-name-part></tp:taxon-name></italic> Zimin <bold>C</bold><italic><tp:taxon-name><tp:taxon-name-part taxon-name-part-type="genus" reg="Gymnocheta">G.</tp:taxon-name-part><tp:taxon-name-part taxon-name-part-type="species" reg="viridis">viridis</tp:taxon-name-part></tp:taxon-name></italic> (Fallén) <bold>D</bold><italic><tp:taxon-name><tp:taxon-name-part taxon-name-part-type="genus" reg="Gymnocheta">G.</tp:taxon-name-part><tp:taxon-name-part taxon-name-part-type="species" reg="zhelochovtsevi">zhelochovtsevi</tp:taxon-name-part></tp:taxon-name></italic> Zimin. Scale bars: 1 mm. All photographs by Göran Liljeberg.</p></caption><graphic xmlns:xlink="http://www.w3.org/1999/xlink" xlink:href="zookeys-1053-145-g003.jpg" position="float" orientation="portrait" xlink:type="simple" id="oo_572610.jpg"><uri content-type="original_file" xlink:type="simple">https://binary.pensoft.net/fig/572610</uri></graphic></fig><fig id="F6" position="float" orientation="portrait"><object-id xmlns:xlink="http://www.w3.org/1999/xlink" content-type="doi" xlink:type="simple">10.3897/zookeys.1053.52761.figure6</object-id><object-id xmlns:xlink="http://www.w3.org/1999/xlink" content-type="arpha" xlink:type="simple">DD2E0B77-7A85-51DA-931E-EB91E795780B</object-id><label>Figure 6.</label><caption><p>Comparison of <italic><tp:taxon-name><tp:taxon-name-part taxon-name-part-type="genus" reg="Gymnocheta">Gymnocheta</tp:taxon-name-part></tp:taxon-name></italic> spp. female sternites and terminalia <bold>A</bold> ventral view of the sternites and terminalia of <bold>i</bold><italic><tp:taxon-name><tp:taxon-name-part taxon-name-part-type="genus" reg="Gymnocheta">G.</tp:taxon-name-part><tp:taxon-name-part taxon-name-part-type="species" reg="lucida">lucida</tp:taxon-name-part></tp:taxon-name></italic><bold>ii</bold><italic><tp:taxon-name><tp:taxon-name-part taxon-name-part-type="genus" reg="Gymnocheta">G.</tp:taxon-name-part><tp:taxon-name-part taxon-name-part-type="species" reg="magna">magna</tp:taxon-name-part></tp:taxon-name></italic><bold>iii</bold><italic><tp:taxon-name><tp:taxon-name-part taxon-name-part-type="genus" reg="Gymnocheta">G.</tp:taxon-name-part><tp:taxon-name-part taxon-name-part-type="species" reg="viridis">viridis</tp:taxon-name-part></tp:taxon-name></italic> and <bold>iv</bold><italic><tp:taxon-name><tp:taxon-name-part taxon-name-part-type="genus" reg="Gymnocheta">G.</tp:taxon-name-part><tp:taxon-name-part taxon-name-part-type="species" reg="zhelochovtsevi">zhelochovtsevi</tp:taxon-name-part></tp:taxon-name></italic><bold>B</bold> detail of the female terminalia of <bold>i</bold><italic><tp:taxon-name><tp:taxon-name-part taxon-name-part-type="genus" reg="Gymnocheta">G.</tp:taxon-name-part><tp:taxon-name-part taxon-name-part-type="species" reg="lucida">lucida</tp:taxon-name-part></tp:taxon-name></italic><bold>ii</bold><italic><tp:taxon-name><tp:taxon-name-part taxon-name-part-type="genus" reg="Gymnocheta">G.</tp:taxon-name-part><tp:taxon-name-part taxon-name-part-type="species" reg="magna">magna</tp:taxon-name-part></tp:taxon-name></italic><bold>iii</bold><italic><tp:taxon-name><tp:taxon-name-part taxon-name-part-type="genus" reg="Gymnocheta">G.</tp:taxon-name-part><tp:taxon-name-part taxon-name-part-type="species" reg="viridis">viridis</tp:taxon-name-part></tp:taxon-name></italic> and <bold>iv</bold><italic><tp:taxon-name><tp:taxon-name-part taxon-name-part-type="genus" reg="Gymnocheta">G.</tp:taxon-name-part><tp:taxon-name-part taxon-name-part-type="species" reg="zhelochovtsevi">zhelochovtsevi</tp:taxon-name-part></tp:taxon-name></italic>. Note the long cerci in <italic><tp:taxon-name><tp:taxon-name-part taxon-name-part-type="genus" reg="Gymnocheta">G.</tp:taxon-name-part><tp:taxon-name-part taxon-name-part-type="species" reg="zhelochovtsevi">zhelochovtsevi</tp:taxon-name-part></tp:taxon-name></italic>. All photographs by J. Pohjoismäki.</p></caption><graphic xmlns:xlink="http://www.w3.org/1999/xlink" xlink:href="zookeys-1053-145-g006.jpg" position="float" orientation="portrait" xlink:type="simple" id="oo_572613.jpg"><uri content-type="original_file" xlink:type="simple">https://binary.pensoft.net/fig/572613</uri></graphic></fig></tp:treatment-sec><ref-list><ref id="B26"><mixed-citation xmlns:xlink="http://www.w3.org/1999/xlink" xlink:type="simple"><person-group><name name-style="western"><surname>Richter</surname><given-names>VA</given-names></name></person-group> (<year>1981</year>) <article-title>Novie i maloizvestnie vidi tahin (<tp:taxon-name><tp:taxon-name-part taxon-name-part-type="order">Diptera</tp:taxon-name-part></tp:taxon-name>, <tp:taxon-name><tp:taxon-name-part taxon-name-part-type="family">Tachinidae</tp:taxon-name-part></tp:taxon-name>) Fauni SSSR [New and little known species of Tachinids (<tp:taxon-name><tp:taxon-name-part taxon-name-part-type="order">Diptera</tp:taxon-name-part></tp:taxon-name>, <tp:taxon-name><tp:taxon-name-part taxon-name-part-type="family">Tachinidae</tp:taxon-name-part></tp:taxon-name>) of the USSR fauna].</article-title><source>Entomologicheskoe Obozrenie [Entomological Review], LX,</source><volume>4</volume>: <fpage>917</fpage>–<lpage>933</lpage>. [In Russian]</mixed-citation></ref><ref id="B27"><mixed-citation xmlns:xlink="http://www.w3.org/1999/xlink" xlink:type="simple"><person-group><name name-style="western"><surname>Richter</surname><given-names>VA</given-names></name></person-group> (<year>2004</year>) <article-title>124. Sem. <tp:taxon-name><tp:taxon-name-part taxon-name-part-type="family">Tachinidae</tp:taxon-name-part></tp:taxon-name> – <tp:taxon-name><tp:taxon-name-part taxon-name-part-type="tribe">Tahini</tp:taxon-name-part></tp:taxon-name>.</article-title> In: <person-group><name name-style="western"><surname>Lehr</surname><given-names>PA</given-names></name></person-group> (<role>Ed.</role>) <issue-title>Opredelitel nasekomih Dalnego Vostoka Rosii, Tom VI-oi, Dvukrilie i blohi, chast 3.</issue-title><source>[Key to the insects of Russian Far East, Vol. VI, <tp:taxon-name><tp:taxon-name-part taxon-name-part-type="order">Diptera</tp:taxon-name-part></tp:taxon-name> and <tp:taxon-name><tp:taxon-name-part taxon-name-part-type="order">Siphonaptera</tp:taxon-name-part></tp:taxon-name>, Part 3.]. Dalnauka, Vladivostok</source>, <fpage>148</fpage>–<lpage>398</lpage>. [in Russian]</mixed-citation></ref><ref id="B5"><mixed-citation xmlns:xlink="http://www.w3.org/1999/xlink" xlink:type="simple"><person-group><name name-style="western"><surname>Engelmark</surname><given-names>R</given-names></name><name name-style="western"><surname>Engelmark</surname><given-names>T-B</given-names></name></person-group> (<year>1989</year>) <article-title>The calyptrate fly fauna (<tp:taxon-name><tp:taxon-name-part taxon-name-part-type="order">Diptera</tp:taxon-name-part></tp:taxon-name>, <tp:taxon-name><tp:taxon-name-part taxon-name-part-type="parvorder">Calyptratae</tp:taxon-name-part></tp:taxon-name>) of three fens near Jokkmokk in Swedish Lapland.</article-title><source>Entomologisk Tidskrift</source><volume>110</volume>: <fpage>81</fpage>–<lpage>95</lpage>.</mixed-citation></ref></ref-list></tp:taxon-treatment>
