# Supplementary material for: Review of the Nordic Gymnocheta Robineau-Desvoidy (Diptera, Tachinidae) with report of two species new to Europe
Source: Zookeys. 2021 Aug 2;1053:145–84. doi: 10.3897/zookeys.1053.52761 (PMC8354994; doi:10.3897/zookeys.1053.52761)
Supplement: XML Treatment for Gymnocheta viridis [file zookeys.1053.52761-treatment4.xml]

<!DOCTYPE tp:taxon-treatment
  PUBLIC "-//TaxonX//DTD Taxonomic Treatment Publishing DTD v0 20100105//EN" "tax-treatment-NSO.dtd">
<tp:taxon-treatment xmlns:tp="http://www.plazi.org/taxpub"><tp:treatment-meta><kwd-group><label>Taxon classification</label><kwd><named-content xmlns:xlink="http://www.w3.org/1999/xlink" content-type="kingdom">Animalia</named-content></kwd><kwd><named-content xmlns:xlink="http://www.w3.org/1999/xlink" content-type="order">Diptera</named-content></kwd><kwd><named-content xmlns:xlink="http://www.w3.org/1999/xlink" content-type="family">Tachinidae</named-content></kwd></kwd-group><mixed-citation publication-type="journal"><person-group><name><surname>Pohjoismäki</surname><given-names>Jaakko</given-names></name><name><surname>Bergström</surname><given-names>Christer</given-names></name></person-group><article-title>Review of the Nordic <italic><tp:taxon-name><tp:taxon-name-part taxon-name-part-type="genus" reg="Gymnocheta">Gymnocheta</tp:taxon-name-part></tp:taxon-name></italic> Robineau-Desvoidy (<tp:taxon-name><tp:taxon-name-part taxon-name-part-type="order">Diptera</tp:taxon-name-part></tp:taxon-name>, <tp:taxon-name><tp:taxon-name-part taxon-name-part-type="family">Tachinidae</tp:taxon-name-part></tp:taxon-name>) with report of two species new to Europe</article-title><source>Zookeys</source><day>02</day><month>8</month><year>2021</year><volume>1053</volume><fpage>145</fpage><lpage>184</lpage><pub-id pub-id-type="doi">10.3897/zookeys.1053.52761</pub-id></mixed-citation></tp:treatment-meta><tp:nomenclature><tp:taxon-name>
            <object-id xmlns:xlink="http://www.w3.org/1999/xlink" content-type="arpha" xlink:type="simple">77B7C000-5A50-5F11-91F9-C16A0E4393F6</object-id>
            <tp:taxon-name-part taxon-name-part-type="genus" reg="Gymnocheta">Gymnocheta</tp:taxon-name-part>
            <tp:taxon-name-part taxon-name-part-type="species" reg="viridis">viridis</tp:taxon-name-part>
          </tp:taxon-name><tp:taxon-authority>(Fallén)</tp:taxon-authority></tp:nomenclature><tp:treatment-sec sec-type="material" id="SECID0ESIAI"><title>Material.</title><p><bold><italic>Holotype</italic></bold> ♂ with a Fallén faded handwritten ink label reading (Fig. <xref ref-type="fig" rid="F1">1F</xref>): <italic>Tachina</italic> / <italic>viridis</italic> / ♂ Fallén. It also bears the following labels: Holotype ♂ / <italic>Tachina</italic> / <italic>viridis</italic> Fallén, 1810 / det. Bergström 2003 // <italic>Gymnocheta</italic> ♂ / <italic>Tachina</italic> (Fallén) / = <italic>magna</italic> Zimin SYN. N. / det. Bergström 2003. [<named-content xmlns:xlink="http://www.w3.org/1999/xlink" content-type="dwc:institutional_code" xlink:type="simple">NHRS</named-content>, catalogue number <named-content xmlns:xlink="http://www.w3.org/1999/xlink" content-type="dwc:institutional_code" xlink:type="simple">NHRS</named-content>-GULI000070873]. <bold>Sweden</bold>: (53♂♂, 16♀♀): ♂ (Fig. <xref ref-type="fig" rid="F1">1A</xref>): 3 / 2007 (red frame) // SE, UP, Uppsala, / Flogsta, Ekebydalen / O1600393 N6637642 / 2007-04-30/ leg. Christer Bergström // <italic>Gymnocheta viridis</italic> (Fallén) / J. Pohjoismäki &amp; / C. Bergström 2021 [<named-content xmlns:xlink="http://www.w3.org/1999/xlink" content-type="dwc:institutional_code" xlink:type="simple">NHRS</named-content>]. 3♂♂: SE, SÖ, Katrineholm, / Warbro, Hammarvik / O15405 N65458 1983-05-30 / leg. C. Bergström [<abbrev xmlns:xlink="http://www.w3.org/1999/xlink" xlink:title="Private collection of C. Bergström, Uppsala, Sweden" id="ABBRID0E4LAI" xlink:type="simple">CBC</abbrev>]; 5♂♂, 2♀♀: SE, SÖ, Katrineholm, / Warbro, Hammarvik / O15405 N65458 1985-05-25 / leg. C. Bergström [<abbrev xmlns:xlink="http://www.w3.org/1999/xlink" xlink:title="Private collection of C. Bergström, Uppsala, Sweden" id="ABBRID0EBMAI" xlink:type="simple">CBC</abbrev>]; 6♂♂: SE, SÖ, Katrineholm, / Warbro, Hammarvik / O15405 N65458 1985-05-26 / leg. C. Bergström [<abbrev xmlns:xlink="http://www.w3.org/1999/xlink" xlink:title="Private collection of C. Bergström, Uppsala, Sweden" id="ABBRID0EFMAI" xlink:type="simple">CBC</abbrev>]; 2♂♂: SE, SÖ, Katrineholm, / Warbro, Hammarvik / O15405 N65458 1985-05-27 / leg. C. Bergström [<abbrev xmlns:xlink="http://www.w3.org/1999/xlink" xlink:title="Private collection of C. Bergström, Uppsala, Sweden" id="ABBRID0EJMAI" xlink:type="simple">CBC</abbrev>]; 1♂, 3♀♀: SE, SÖ, Katrineholm, / Warbro, Hammarvik / O15405 N65458 1986-05-17 / leg. C. Bergström [<abbrev xmlns:xlink="http://www.w3.org/1999/xlink" xlink:title="Private collection of C. Bergström, Uppsala, Sweden" id="ABBRID0ENMAI" xlink:type="simple">CBC</abbrev>]; 1♀: SE, SÖ, Katrineholm, / Warbro, Hammarvik / O15405 N65458 1987-06-21 / leg. C. Bergström [<abbrev xmlns:xlink="http://www.w3.org/1999/xlink" xlink:title="Private collection of C. Bergström, Uppsala, Sweden" id="ABBRID0ERMAI" xlink:type="simple">CBC</abbrev>]; 1♀: SE, UP, Flogsta / Ekebydalen, / O16007 N66375 2000-06-15 / leg. C. Bergström [<abbrev xmlns:xlink="http://www.w3.org/1999/xlink" xlink:title="Private collection of C. Bergström, Uppsala, Sweden" id="ABBRID0EVMAI" xlink:type="simple">CBC</abbrev>]; 1♂: SE, UP Flogsta / Ekebydalen, / O16007 N66375 2000-05-11 / leg. C. Bergström [<abbrev xmlns:xlink="http://www.w3.org/1999/xlink" xlink:title="Private collection of C. Bergström, Uppsala, Sweden" id="ABBRID0EZMAI" xlink:type="simple">CBC</abbrev>]; 1♂: SE, UP, Enköping, / Fånö herrgård / O15890 N66069 2001-05-13 / leg. C. Bergström [<abbrev xmlns:xlink="http://www.w3.org/1999/xlink" xlink:title="Private collection of C. Bergström, Uppsala, Sweden" id="ABBRID0E4MAI" xlink:type="simple">CBC</abbrev>]; 5♂♂: SE, UP, Uppsala näs fg. / Sätrasjön / O1594026 N6634171 2001-05-10 / leg. C. Bergström [<abbrev xmlns:xlink="http://www.w3.org/1999/xlink" xlink:title="Private collection of C. Bergström, Uppsala, Sweden" id="ABBRID0EBNAI" xlink:type="simple">CBC</abbrev>]; 8♂♂: SE, UP, Enköping, / Fånö herrgård / O15890 N66069 2001-05-27 / leg. C. Bergström [<abbrev xmlns:xlink="http://www.w3.org/1999/xlink" xlink:title="Private collection of C. Bergström, Uppsala, Sweden" id="ABBRID0EFNAI" xlink:type="simple">CBC</abbrev>]; 2♂♂: UP, Uppsala näs fg. / Sätrasjön / O1594026 N6634171 2001-06-01 / leg. C. Bergström [<abbrev xmlns:xlink="http://www.w3.org/1999/xlink" xlink:title="Private collection of C. Bergström, Uppsala, Sweden" id="ABBRID0EJNAI" xlink:type="simple">CBC</abbrev>]; 1♂, 2♀♀: SE, UP, Uppsala näs fg. / Sätrasjön / O1594026 N6634171 2001-06-03 / leg. C. Bergström [<abbrev xmlns:xlink="http://www.w3.org/1999/xlink" xlink:title="Private collection of C. Bergström, Uppsala, Sweden" id="ABBRID0ENNAI" xlink:type="simple">CBC</abbrev>]; 3♂♂: 1381,1384, 1387 (red labels) // SE, UP, Uppsala näs fg. / Sätrasjön / O1594300 N6634400 2001-06-03 / leg. C. Bergström [<abbrev xmlns:xlink="http://www.w3.org/1999/xlink" xlink:title="Private collection of C. Bergström, Uppsala, Sweden" id="ABBRID0ERNAI" xlink:type="simple">CBC</abbrev>]. 3♂♂: 1♀, SE, UP, Nåsten / Skogsängen / O1597099 N6636152 2001-06-07 / leg. C. Bergström [<abbrev xmlns:xlink="http://www.w3.org/1999/xlink" xlink:title="Private collection of C. Bergström, Uppsala, Sweden" id="ABBRID0EVNAI" xlink:type="simple">CBC</abbrev>] (2 dissected); 2♂♂: SE, UP, Nåsten / Skogsängen / O1597099 N6636152 2005-05-13 / leg. C. Bergström [<abbrev xmlns:xlink="http://www.w3.org/1999/xlink" xlink:title="Private collection of C. Bergström, Uppsala, Sweden" id="ABBRID0EZNAI" xlink:type="simple">CBC</abbrev>]; 3♂♂: 4, 6, 7 / 2007 (red frame) // SE, UP, Uppsala, / Flogsta, Ekebydalen / O1600393 N6637642 / 2007-04-30/ leg. Christer Bergström [<named-content xmlns:xlink="http://www.w3.org/1999/xlink" content-type="dwc:institutional_code" xlink:type="simple">NHRS</named-content>]; 4♂♂: 2, 5, 8, 9 / 2007 (red frame) // SE, UP, Uppsala, / Flogsta, Ekebydalen / O1600393 N6637642 / 2007-04-30/ leg. Christer Bergström [<abbrev xmlns:xlink="http://www.w3.org/1999/xlink" xlink:title="Private collection of C. Bergström, Uppsala, Sweden" id="ABBRID0ECOAI" xlink:type="simple">CBC</abbrev>]; 2♂♂: SE, VRM, Kristinehamn / O1401300 N6583100 1980-06-13 / leg. C. Bergström [<abbrev xmlns:xlink="http://www.w3.org/1999/xlink" xlink:title="Private collection of C. Bergström, Uppsala, Sweden" id="ABBRID0EGOAI" xlink:type="simple">CBC</abbrev>]; 2♀♀: SE, ÖL, S. Möckleby / ”Kalkstensbrottet” / O1537800 N6245300 2000-06-03 / leg. C. Bergström [<abbrev xmlns:xlink="http://www.w3.org/1999/xlink" xlink:title="Private collection of C. Bergström, Uppsala, Sweden" id="ABBRID0EKOAI" xlink:type="simple">CBC</abbrev>]; 1♀: SE, ÖL, Segerstad / Seby strand / O1545800 N6245500 2002-05-18 / leg. C. Bergström [<abbrev xmlns:xlink="http://www.w3.org/1999/xlink" xlink:title="Private collection of C. Bergström, Uppsala, Sweden" id="ABBRID0EOOAI" xlink:type="simple">CBC</abbrev>]; 1♂: SE, ÖL, Smedby sn. / Eckelsudde / O1537100 N6254400 2002-05-18 / leg. C. Bergström [<abbrev xmlns:xlink="http://www.w3.org/1999/xlink" xlink:title="Private collection of C. Bergström, Uppsala, Sweden" id="ABBRID0ESOAI" xlink:type="simple">CBC</abbrev>]; 4♂♂, 3♀♀: SE, ÖL, Kastlösa sn. / Bredäng / O1535100 N6260300 2002-05-19-20 / leg. C. Bergström [<abbrev xmlns:xlink="http://www.w3.org/1999/xlink" xlink:title="Private collection of C. Bergström, Uppsala, Sweden" id="ABBRID0EWOAI" xlink:type="simple">CBC</abbrev>]. <bold>Finland</bold>: 6♂♂, 6♀♀, including GenBank accession numbers: <ext-link xmlns:xlink="http://www.w3.org/1999/xlink" ext-link-type="gen" xlink:href="KX84393" xlink:type="simple">KX84393</ext-link>[<named-content xmlns:xlink="http://www.w3.org/1999/xlink" content-type="dwc:institutional_code" xlink:type="simple">MZH</named-content>], <ext-link xmlns:xlink="http://www.w3.org/1999/xlink" ext-link-type="gen" xlink:href="KX844485" xlink:type="simple">KX844485</ext-link>, <ext-link xmlns:xlink="http://www.w3.org/1999/xlink" ext-link-type="gen" xlink:href="KX844383" xlink:type="simple">KX844383</ext-link> [<abbrev xmlns:xlink="http://www.w3.org/1999/xlink" content-type="institution" xlink:title="Tampere Museum of Natural History, Tampere, Finland" id="ABBRID0EQPAI" xlink:type="simple">TMNH</abbrev>, rest of the specimens <abbrev xmlns:xlink="http://www.w3.org/1999/xlink" xlink:title="Private collection of J. Pohjoismäki, Joensuu, Finland" id="ABBRID0EVPAI" xlink:type="simple">JPC</abbrev>]. <bold>Germany</bold>: 4♂♂, 6♀♀, Hessen and Nordrhein-Westfalen, including GenBank accession numbers: <ext-link xmlns:xlink="http://www.w3.org/1999/xlink" ext-link-type="gen" xlink:href="KX844199" xlink:type="simple">KX844199</ext-link>, <ext-link xmlns:xlink="http://www.w3.org/1999/xlink" ext-link-type="gen" xlink:href="KX843822" xlink:type="simple">KX843822</ext-link> [both <abbrev xmlns:xlink="http://www.w3.org/1999/xlink" content-type="institution" xlink:title="Tampere Museum of Natural History, Tampere, Finland" id="ABBRID0EFQAI" xlink:type="simple">TMNH</abbrev>, rest of the specimens <abbrev xmlns:xlink="http://www.w3.org/1999/xlink" xlink:title="Private collection of J. Pohjoismäki, Joensuu, Finland" id="ABBRID0EKQAI" xlink:type="simple">JPC</abbrev>].</p></tp:treatment-sec><tp:treatment-sec><!--Section generated to contain objects referenced in tp:taxon-treatment.--><fig id="F1" position="float" orientation="portrait"><object-id xmlns:xlink="http://www.w3.org/1999/xlink" content-type="doi" xlink:type="simple">10.3897/zookeys.1053.52761.figure1</object-id><object-id xmlns:xlink="http://www.w3.org/1999/xlink" content-type="arpha" xlink:type="simple">FE75F669-F180-581E-B671-971C7FA4AFC8</object-id><label>Figure 1.</label><caption><p><italic><tp:taxon-name><tp:taxon-name-part taxon-name-part-type="genus" reg="Gymnocheta">Gymnocheta</tp:taxon-name-part></tp:taxon-name></italic> spp. habitus <bold>A</bold> habitus <italic><tp:taxon-name><tp:taxon-name-part taxon-name-part-type="genus" reg="Gymnocheta">Gymnocheta</tp:taxon-name-part><tp:taxon-name-part taxon-name-part-type="species" reg="viridis">viridis</tp:taxon-name-part></tp:taxon-name></italic> ♂ <bold>B–E</bold><italic><tp:taxon-name><tp:taxon-name-part taxon-name-part-type="genus" reg="Tachina">Tachina</tp:taxon-name-part><tp:taxon-name-part taxon-name-part-type="species" reg="viridis">viridis</tp:taxon-name-part></tp:taxon-name></italic> Fallén, holotype specimen <bold>B</bold> dorsal view <bold>C</bold> head in lateral view. Note the protruding lower facial margin (arrowhead) <bold>D</bold> detail of the right wing edge. Note the reduced costal spine (arrowhead) <bold>E</bold> sternite 5 of the holotype <bold>F</bold> labels associated with the holotype. All photographs by Göran Liljeberg.</p></caption><graphic xmlns:xlink="http://www.w3.org/1999/xlink" xlink:href="zookeys-1053-145-g001.jpg" position="float" orientation="portrait" xlink:type="simple" id="oo_572608.jpg"><uri content-type="original_file" xlink:type="simple">https://binary.pensoft.net/fig/572608</uri></graphic></fig></tp:treatment-sec></tp:taxon-treatment>
